# Supplementary material for: Embedded Ultrathin Cluster Electrodes for Long-Term Recordings in Deep Brain Centers
Source: PLoS One. 2016 May 9;11(5):e0155109. doi: 10.1371/journal.pone.0155109 (PMC4861347; doi:10.1371/journal.pone.0155109)
Supplement: S1 File — The supporting information contains data used for statistical analysis and are arranged in a corresponding way to the presentation of data in the result section, i.e., In vitro impedance, Dissolution time, Electrode statistics, Noise level, Impedance, and SNR. In addition, there is a section (Sheet name: “Key”) for interpreting the data arrangement. The file is organized using Microsoft excel. (XLSX) [file pone.0155109.s001.xlsx]

## Sheet: Key
Key for interpreting the sheets "electrodestats", "noiselevel", "snr" and "impedance"
The first two columns specify the animal and channel recorded from.
The remaining columns specify the day after implantation recorded at.
Electrodestats shows whether an electrode was recorded from on a given day and whether or not it was working (1 = recorded and working, 0 = recorded and not working, empty = not recorded).
Noise level is given in microvolts. Missing values indicate that either the channel was not recorded from on the given day or the noise level was so high or low that the channel was deemed as not working.
SNR specifies the SNR (peak-to-peak amplitude divided by double standard deviation of noise) of the highest-SNR unit detected on a given channel and a given day.
Impedance is given in kOhm. Missing values indicate that either the channel was not measured or not working according to noise level.
In fig.5 included in the paper, quantities were binned together for each week (week 1 = days 1-7, week 2 = days 8-14, …) and medians and IQR were reported. The binned quantities were compared between the weeks using a Mann-Whitney test (alpha = 0.05).
Key for interpreting " In vitro-impedance" and "Dissolution time"
Values are representing impedance in kOhms and dissolution time in seconds, respectively

## Sheet: in vitro impedance
Serial Number	Control	UV-Irrad
1	336	150
2	245	198
3	235	167
4	137	136
5	364	108
6	525	183
7	426	125
8	461	280
9	364	142
10	539	133
11	364	167
Average	363.273	162.636
Percentage reduction		-0.552302
Comparision of invitro impedance of control and UV irridiated electrode tips

## Sheet: Dissolution time 
Gelatin	Kollicoated gelatin
42	86
54	221
48	145
26	200
2	117
83	104
1	21
	14
Comparision of onset of dissolution (sec) of the gelatin probes vs the kollicoated gelatin probes

## Sheet: Electrode statistics
animal	channel	day1	day2	day3	day4	day5	day6	day7	day8	day9	day10	day11	day12	day13	day14	day15	day16	day17	day18	day19	day20	day21	day22	day23	day24	day25	day26	day27	day28	day29	day30	day31	day32	day33	day34	day35	day36	day37	day38	day39	day40	day41	day42	day43	day44	day45	day46	day47	day48
R4	4								1													1												1								0
R4	5								1													1												1								0
R4	6								1													1												1								0
R4	7								1													1												1								1
R4	8								1													1												1								0
R4	9								1													1												1								1
R4	10								1													1												1								1
R4	11								1													1												1								0
R4	12								1													1												1								1
R4	13								1													1												1								1
R4	14								1													1												1								0
R4	15								1													1												1								1
R4	16								1													1												1								1
R4	18								1													1												1								0
R4	19								1													0												1								1
R4	20								1													1												1								1
R4	21								1													1												1								1
R4	22								1													0												1								0
R4	23								1													1												1								1
R4	24								1													1												1								1
R4	25								1													1												0								1
R4	26								1													1												0								1
R4	27								1													1												0								0
R4	28								1													1												0								0
R4	29								1													1												0								1
R4	30								1													1												0								1
R4	31								1													1												0								0
R4	32								1													1												0								0
R5	4	1							1										1								0								1
R5	5	1							1										1								1								1
R5	6	1							1										1								1								1
R5	7	1							1										1								1								1
R5	8	1							1										1								1								1
R5	9	1							1										1								1								1
R5	10	1							1										1								1								1
R5	11	1							1										1								1								1
R5	12	1							1										1								1								1
R5	13	1							0										0								0								0
R5	14	1							0										0								0								0
R5	15	1							0										1								1								1
R5	16	1							1										0								0								1
R5	18	1							1										1								1								1
R5	19	1							1										1								1								1
R5	20	1							1										1								1								0
R5	21	1							1										0								1								0
R5	22	1							1										0								0								1
R5	23	1							1										0								0								1
R5	24	1							1										1								1								1
R5	25	1							1										0								1								1
R5	26	1							1										0								0								0
R5	27	1							1										0								1								0
R5	28	1							1										0								1								1
R5	29	1							1										0								1								1
R5	30	1							1										1								1								1
R5	31	1							1										1								0								1
R5	32	1							1										1								1								0
R6	4	1							1									1									1								1											1
R6	5	1							1									1									1								1											1
R6	6	1							1									1									1								1											0
R6	7	1							1									1									1								1											1
R6	8	1							1									0									1								1											1
R6	9	1							1									1									1								1											1
R6	10	1							1									1									1								1											1
R6	11	1							1									1									1								1											0
R6	12	1							1									1									1								1											1
R6	13	1							1									1									1								1											1
R6	14	1							1									1									1								1											1
R6	15	1							1									1									1								1											1
R6	16	1							1									1									1								1											1
R6	18	1							0									1									0								1											1
R6	19	1							1									1									0								1											1
R6	20	1							1									1									1								1											1
R6	21	1							1									1									1								1											1
R6	22	1							1									1									1								1											1
R6	23	1							1									1									1								1											1
R6	24	1							1									1									1								1											0
R6	25	1							1									1									1								1											1
R6	26	1							1									1									1								1											1
R6	27	1							1									1									1								1											1
R6	28	1							0									1									1								1											1
R6	29	1							1									1									1								1											0
R6	30	1							1									1									1								1											1
R6	31	1							1									1									1								1											0
R6	32	1							1									1									1								1											0
R8	4									1										1					1							1							1
R8	5									1										1					1							1							1
R8	6									1										1					1							1							1
R8	7									1										1					1							1							1
R8	8									1										1					1							1							1
R8	9									1										0					1							1							1
R8	10									1										1					1							1							1
R8	11									1										1					1							1							1
R8	12									1										1					1							1							1
R8	13									1										1					1							1							1
R8	14									1										1					1							1							0
R8	15									1										1					1							1							1
R8	16									1										1					1							1							1
R8	18									1										1					1							1							1
R8	19									1										1					1							1							1
R8	20									1										1					1							1							1
R8	21									1										1					1							1							1
R8	22									1										1					1							1							1
R8	23									1										0					1							1							1
R8	24									1										1					1							0							1
R8	25									1										1					1							1							1
R8	26									1										1					1							0							1
R8	27									1										1					1							1							1
R8	28									1										1					1							0							1
R8	29									1										1					1							0							1
R8	30									1										1					1							0							1
R8	31									1										1					1							0							1
R8	32									1										0					1							0							1
R12	4	0								1							1								1						1							1
R12	5	1								1							1								1						1							1
R12	6	0								1							1								1						1							1
R12	7	1								1							1								1						1							1
R12	8	1								1							1								1						0							1
R12	9	1								1							1								1						1							1
R12	10	1								1							1								1						1							1
R12	11	1								1							1								1						1							1
R12	12	1								1							1								1						1							0
R12	13	1								1							1								1						1							1
R12	14	1								1							1								1						1							1
R12	15	1								1							1								1						1							1
R12	16	1								1							1								1						1							1
R12	18	0								1							1								1						1							1
R12	19	0								1							1								1						1							1
R12	20	0								1							1								1						1							1
R12	21	1								1							1								1						1							1
R12	22	1								1							1								1						1							1
R12	23	1								1							1								1						1							1
R12	24	0								1							1								1						1							1
R12	25	1								1							1								1						1							1
R12	26	1								1							1								1						1							1
R12	27	1								1							1								1						1							1
R12	28	0								1							1								1						1							1
R12	29	1								1							1								1						1							1
R12	30	0								1							1								1						1							1
R12	31	0								1							1								1						1							1
R12	32	0								0							1								1						1							1
R13	4	1										1					1							1							1						1							1
R13	5	1										1					1							1							1						1							1
R13	6	1										1					1							1							1						1							1
R13	7	1										1					1							1							1						1							1
R13	8	1										1					1							1							1						1							1
R13	9	1										1					1							1							1						1							1
R13	10	1										1					1							1							1						1							1
R13	11	1										1					1							1							1						1							1
R13	12	1										1					1							1							1						1							1
R13	13	1										1					1							1							1						1							1
R13	14	1										1					1							1							1						1							1
R13	15	1										1					1							1							1						1							1
R13	16	1										0					1							1							1						1							1
R13	18	1										1					1							1							1						1							1
R13	19	1										1					1							1							1						1							1
R13	20	1										1					1							1							1						1							1
R13	21	1										1					1							1							1						1							1
R13	22	1										1					1							1							1						1							1
R13	23	1										1					1							1							1						1							1
R13	24	1										1					1							1							1						1							1
R13	25	1										1					1							1							1						1							1
R13	26	1										1					1							1							1						1							1
R13	27	1										1					1							1							1						1							1
R13	28	1										1					1							1							1						1							1
R13	29	1										0					1							1							1						1							1
R13	30	1										1					1							1							1						1							1
R13	31	1										1					1							1							1						1							1
R13	32	1										0					1							1							1						1							1
R14	4		1												1							1						1							1							1
R14	5		1												1							1						1							0							1
R14	6		0												0							1						1							1							1
R14	7		1												1							1						1							0							1
R14	8		1												1							1						1							1							1
R14	9		1												1							1						1							1							1
R14	10		1												1							1						1							1							1
R14	11		1												0							1						1							1							1
R14	12		1												0							1						1							1							1
R14	13		1												1							1						1							1							1
R14	14		1												1							1						1							0							0
R14	15		1												1							1						1							1							1
R14	16		1												1							1						1							1							1
R14	18		1												1							1						1							0							1
R14	19		1												1							1						1							1							1
R14	20		1												1							1						1							1							1
R14	21		1												1							1						1							1							1
R14	22		1												0							1						1							1							1
R14	23		1												0							1						1							1							1
R14	24		1												1							1						1							1							1
R14	25		1												1							1						1							1							1
R14	26		1												1							1						1							1							1
R14	27		1												1							1						1							1							1
R14	28		1												1							1						1							1							1
R14	29		1												1							1						1							1							1
R14	30		1												1							1						1							1							1
R14	31		1												1							1						1							1							1
R14	32		1												1													1							1							1
[truncated: 8 more columns]

## Sheet: Noise level
animal	channel	day1	day2	day3	day4	day5	day6	day7	day8	day9	day10	day11	day12	day13	day14	day15	day16	day17	day18	day19	day20	day21	day22	day23	day24	day25	day26	day27	day28	day29	day30	day31	day32	day33	day34	day35	day36	day37	day38	day39	day40	day41	day42	day43	day44	day45	day46	day47	day48
R4	4								6.41604													9.04325												6.10485
R4	5								6.06234													9.90078												11.4459
R4	6								5.93223													5.78868												5.44833
R4	7								5.709													5.60532												5.32718								5.08815
R4	8								11.8125													11.172												13.424
R4	9								10.9293													10.204												10.3488								10.0024
R4	10								8.89017													10.0869												12.0556								11.6383
R4	11								12.8861													10.6193												8.11358
R4	12								10.2325													8.91475												11.4631								11.5184
R4	13								9.62645													8.97702												12.798								11.0664
R4	14								5.20817													5.32641												5.54769
R4	15								4.92271													5.63056												5.51556								4.19709
R4	16								4.48774													4.1599												4.22101								3.34423
R4	18								5.30575													6.71972												5.92153
R4	19								5.65567																									6.97383								7.20083
R4	20								5.14084													4.1723												4.49071								4.16753
R4	21								6.81749													7.0589												8.6176								14.4866
R4	22								7.26291																									10.0038
R4	23								7.57051													8.6529												10.0642								14.0377
R4	24								8.0072													6.90697												7.40759								14.2361
R4	25								7.24438													9.2869																				13.9913
R4	26								7.42996													7.26163																				13.5769
R4	27								6.14374													6.82318
R4	28								5.71014													6.21499
R4	29								5.85164													5.94119																				11.5481
R4	30								5.26735													5.1336																				3.99953
R4	31								4.29361													3.77741
R4	32								4.20618													3.62758
R5	4	3.88595							4.2699										4.09156																4.8295
R5	5	3.30055							5.90444										4.76958								6.28631								6.94996
R5	6	4.93157							7.69456										7.35934								6.23997								8.0832
R5	7	3.01213							7.37388										7.49467								2.50872								7.74534
R5	8	2.67481							7.53735										5.88548								6.05014								7.02973
R5	9	5.76338							6.16531										6.56984								7.8278								9.27346
R5	10	5.53748							8.04183										5.51634								6.27799								6.63061
R5	11	7.41603							6.51292										6.4049								2.54412								7.40537
R5	12	6.29748							6.99492										2.88786								3.12445								13.3471
R5	13	4.34217
R5	14	3.8697
R5	15	3.83634																	2.54578								2.48351								2.89269
R5	16	3.73231							7.63439																										5.57474
R5	18	3.53913							2.65118										4.2776								11.8372								4.48629
R5	19	4.0241							2.64856										8.03367								5.06032								7.81644
R5	20	3.74947							2.67984										6.65789								3.40849
R5	21	4.67775							2.66687																		2.33229
R5	22	5.24154							2.67766																										9.19117
R5	23	5.95636							2.66304																										11.2772
R5	24	5.93902							2.66148										13.5001								13.5951								13.9525
R5	25	4.46964							2.6565																		8.91528								8.94688
R5	26	4.42635							2.70679
R5	27	4.3103							2.66428																		10.3191
R5	28	3.91465							2.66857																		10.8012								10.037
R5	29	3.82398							2.69757																		9.98719								9.19335
R5	30	3.77461							2.72866										8.45033								7.69607								7.70497
R5	31	3.61215							2.68655										6.64584																4.66498
R5	32	3.62333							2.68986										9.26248								10.6845
R6	4	2.6107							3.15108									3.65635									4.26842								4.12617											4.01192
R6	5	8.35891							9.17087									10.6602									14.1219								12.6314											10.2881
R6	6	11.0101							11.8677									12.4057									3.89512								10.3153
R6	7	2.73876							8.5914									6.84856									13.9708								7.68442											7.05585
R6	8	5.85397							8.6577																		12.5278								10.0428											12.0075
R6	9	8.89641							12.1648									12.4105									13.422								11.4571											11.6589
R6	10	5.78077							8.14667									8.5563									9.66969								9.57495											11.421
R6	11	5.05856							6.2461									5.66447									11.3545								5.61307
R6	12	4.71742							5.41416									5.72063									6.84968								7.03944											12.1092
R6	13	3.87966							4.14779									5.1539									4.14226								4.40772											5.32109
R6	14	3.9854							4.19361									6.15285									6.05034								5.3741											5.50726
R6	15	4.02477							4.66254									8.32782									6.87461								8.24278											6.13797
R6	16	3.36035							4.11205									5.5111									8.2562								8.18215											8.54176
R6	18	2.63984																6.61203																	3.50513											7.42134
R6	19	3.17187							3.35875									7.70813																	6.74359											7.18986
R6	20	2.69686							2.93302									6.33487									6.93393								6.92905											6.69062
R6	21	2.86064							3.16686									6.66113									9.98701								9.47893											11.1424
R6	22	3.40044							4.63526									4.74111									5.64063								5.67724											6.31476
R6	23	6.53415							5.72757									6.65319									7.19111								6.62992											5.0918
R6	24	4.05189							4.33227									4.63793									4.87149								6.02446
R6	25	5.51932							5.10251									5.72504									5.63969								6.077											6.6287
R6	26	3.76687							3.8584									3.95043									4.83146								5.79498											4.60872
R6	27	5.78497							5.73566									7.04028									6.54281								7.42616											5.2186
R6	28	4.41395																5.85921									7.23343								5.95257											7.29766
R6	29	3.66842							4.09694									5.76115									7.1635								8.43122
R6	30	4.78533							5.21508									5.04418									7.8967								7.56532											8.17137
R6	31	3.24529							3.24679									5.08067									5.95288								7.91624
R6	32	3.05218							2.98472									4.49557									5.07738								7.30133
R8	4									5.1056										6.63425					5.20107							6.30523							4.77197
R8	5									6.21518										8.48917					6.51965							6.11011							5.82891
R8	6									5.88097										8.62824					6.13651							6.58136							5.21676
R8	7									4.86171										11.3316					7.27236							5.90621							4.62266
R8	8									10.1007										4.5357					7.22179							10.6506							2.97205
R8	9									8.21273															5.59598							6.91089							2.25419
R8	10									8.44608										4.15288					4.36082							6.9836							3.65919
R8	11									7.55441										5.08656					5.36591							5.31969							4.72051
R8	12									5.46438										4.76096					6.39144							6.80863							4.97457
R8	13									3.84649										5.52866					4.19535							7.45713							7.42426
R8	14									3.30486										7.43648					4.86126							8.58679
R8	15									3.03438										5.20181					6.35814							6.6542							4.69064
R8	16									2.97509										4.75967					6.26306							7.2011							6.89445
R8	18									14.5968										5.46419					5.95856							6.23697							5.41174
R8	19									6.18511										3.92176					4.59878							7.57736							4.70275
R8	20									5.71845										6.43212					6.8267							6.87106							5.98532
R8	21									4.39909										3.79495					6.66914							7.02653							4.22088
R8	22									8.45198										10.7923					5.41418							8.86739							6.48718
R8	23									6.28405															7.08322							8.95455							8.39474
R8	24									11.3605										8.25888					4.70983														5.67821
R8	25									4.78828										4.67125					5.51554							7.71948							4.17235
R8	26									5.63482										5.13193					7.06197														5.18733
R8	27									9.09368										5.44756					6.56885							7.08004							6.62919
R8	28									6.37556										3.9441					6.13011														6.94384
R8	29									7.96741										4.05078					5.45846														4.16209
R8	30									7.96696										4.71059					6.76142														4.99573
R8	31									6.2811										4.22042					6.58791														6.93516
R8	32									3.23403															5.42261														4.61711
R12	4									5.4182							4.6054								7.65362						6.33356							9.44746
R12	5	5.13153								10.5576							8.55214								8.89852						10.8382							9.80691
R12	6									12.5178							8.72174								8.2862						10.7325							10.8176
R12	7	4.95037								5.25234							5.10104								8.18632						5.04945							8.58603
R12	8	5.99019								7.88327							10.3298								12.0797													12.7345
R12	9	5.13151								4.3665							5.64691								9.17933						5.83837							8.88424
R12	10	5.73794								5.70574							5.35624								7.73042						13.3515							10.1734
R12	11	5.27884								4.94577							4.06316								7.17501						6.49251							8.38767
R12	12	5.26421								6.05521							4.83146								7.47411						5.75669
R12	13	4.83998								6.30902							5.4945								8.09456						4.94563							8.86327
R12	14	3.66135								4.04264							4.69748								6.13477						4.91979							8.64467
R12	15	5.15737								5.04439							6.81403								7.38736						5.5597							10.3758
R12	16	4.10798								4.86563							4.15925								7.43954						12.8003							9.57318
R12	18									3.76753							3.69146								6.45808						5.66935							7.95783
R12	19									3.79088							3.7542								6.3674						5.49121							8.20493
R12	20									3.64868							4.39372								7.00792						4.48982							8.00886
R12	21	4.22828								5.69708							4.76949								7.17154						5.0615							9.49594
R12	22	3.49994								3.36404							3.60926								6.32134						5.88228							8.48555
R12	23	4.87681								5.39196							4.37341								8.15603						5.77544							8.10828
R12	24									4.10917							4.99339								7.72955						14.2645							10.9965
R12	25	2.90029								2.87706							3.48818								6.76425						12.718							8.01002
R12	26	6.2595								6.61599							5.94507								7.82591						5.6736							8.43069
R12	27	4.82755								4.02599							4.93289								7.71706						4.83269							8.90396
R12	28									3.35124							3.94633								6.93694						9.03775							9.52443
R12	29	5.10282								4.5648							5.04316								7.86168						13.0581							9.88582
R12	30									3.37608							3.60268								7.6872						13.5627							8.65758
R12	31									4.12923							4.22178								7.04867						5.35919							8.82939
R12	32																3.72999								6.12547						12.6195							8.7854
R13	4	2.68954										13.0814					9.8228							6.10246							7.33585						6.99068							6.48352
R13	5	2.74581										8.54612					13.5476							13.5592							6.79752						7.82416							5.04467
R13	6	2.87743										9.87033					7.97697							9.13403							8.6544						6.77833							6.58585
R13	7	2.90851										10.6819					6.55324							8.20408							8.56751						4.23189							4.40101
R13	8	3.08096										8.61202					11.1417							8.46012							8.44142						7.08312							6.79424
R13	9	3.00182										10.1885					8.14118							8.75955							8.50225						5.88413							4.11166
R13	10	3.06112										9.03802					6.58554							5.74809							8.40795						6.5554							6.46598
R13	11	3.21651										6.97582					8.21753							8.74033							8.8702						7.24336							6.94301
R13	12	3.62477										8.84579					9.21313							6.9649							7.90104						6.87047							6.262
R13	13	3.37596										10.8147					9.66498							8.04066							8.12019						6.23175							5.11917
R13	14	3.76617										9.58485					8.62596							8.55664							9.82185						6.54562							4.78903
R13	15	3.75606										12.5451					10.79							9.25865							7.87111						6.04299							5.37374
R13	16	3.04422															9.66026							10.9726							10.6534						7.52135							7.14012
R13	18	2.68165										8.40346					7.39792							6.66795							6.40167						5.5816							7.92011
R13	19	2.76979										8.96811					7.17421							6.73774							7.12369						5.72907							5.06837
R13	20	2.81735										5.43739					8.543							8.18549							8.30565						6.21132							4.49107
R13	21	2.73887										10.9221					10.6829							9.08413							8.9548						6.45579							6.88405
R13	22	3.09652										12.9603					13.139							13.1477							13.3445						10.9812							11.0645
R13	23	3.67768										7.12878					6.95183							8.19012							8.29876						6.51878							6.47353
R13	24	3.66467										10.1025					7.66276							9.59717							9.32831						7.59013							7.49241
R13	25	3.47925										7.95942					7.27109							7.02539							7.22404						5.63525							5.27205
R13	26	3.01637										10.3801					8.84041							9.1429							8.49281						11.2549							7.06437
R13	27	3.2291										9.53295					10.2709							9.26017							7.65739						6.23659							4.93345
R13	28	2.88225										8.36845					8.64897							8.88963							8.58032						6.99064							6.81648
R13	29	2.96522															11.2225							11.9524							8.57864						6.77137							6.7631
R13	30	3.03621										6.11514					8.36913							6.5521							7.32852						3.95279							4.13349
R13	31	3.43555										8.22867					6.87114							6.05463							8.35825						4.73443							6.68636
R13	32	2.99705															6.12722							5.64945							9.01031						4.94189							7.57436
R14	4		3.44889												3.3948							3.46645						3.91111							4.00214							9.64164
R14	5		4.79004												6.78567							7.37024						9.41053														7.86225
R14	6																					5.90616						5.98936							5.80507							9.60028
R14	7		8.68788												5.8229							5.43191						5.29855														10.0305
R14	8		7.13683												4.94742							5.6083						5.88757							5.7376							12.5448
R14	9		5.01374												6.61847							11.5679						11.5849							9.70335							11.0571
R14	10		6.67928												7.36155							7.64947						7.83708							8.80194							11.843
R14	11		6.74505																			9.90464						8.71092							11.0416							12.1062
R14	12		3.94393																			8.32266						8.49679							8.76833							10.8943
R14	13		3.54574												11.6413							11.8963						10.6925							11.9762							10.5789
R14	14		3.57547												8.43012							6.26709						8.02269
R14	15		3.09442												5.71662							8.14726						12.3456							7.35243							9.37505
R14	16		3.31526												7.59135							10.5729						13.3021							13.74							9.02944
R14	18		4.78454												7.75448							5.1969						5.2529														7.90559
R14	19		3.51574												3.44836							3.45905						3.58145							3.93456							9.68746
R14	20		6.14016												4.37601							4.25302						4.76755							4.59923							9.55732
R14	21		6.13193												6.40209							5.1478						5.2902							5.04446							10.0512
R14	22		11.3377																			8.51552						8.66895							10.1995							12.7546
R14	23		8.84937																			8.87549						9.0928							7.85982							11.1088
R14	24		8.65145												8.48049							8.66284						9.58069							8.70607							12.0298
R14	25		7.06958												7.5576							8.31378						8.13862							11.686							12.0313
R14	26		6.8858												7.93654							8.30157						8.36919							9.13264							10.9417
R14	27		4.50804												8.00052							7.82561						8.24608							8.89523							10.5316
R14	28		3.65099												8.21011							8.58306						11.6277							10.7526							12.1999
R14	29		3.8413												5.2542							7.31354						12.6131							12.8525							9.3618
R14	30		3.38372												3.36087							3.92371						5.98335							9.44122							9.20352
R14	31		3.96836												3.56726							5.51272						9.36777							11.5707							8.9556
R14	32		5.87336												2.95037													7.54153							10.7747							2.57787
[truncated: 8 more columns]

## Sheet: Impedance
animal	channel	day1	day2	day3	day4	day5	day6	day7	day8	day9	day10	day11	day12	day13	day14	day15	day16	day17	day18	day19	day20	day21	day22	day23	day24	day25	day26	day27	day28	day29	day30	day31	day32	day33	day34	day35	day36	day37	day38	day39	day40	day41	day42	day43	day44	day45	day46	day47	day48
R4	4
R4	5
R4	6
R4	7
R4	8
R4	9
R4	10
R4	11
R4	12
R4	13
R4	14
R4	15
R4	16
R4	18
R4	19
R4	20
R4	21
R4	22
R4	23
R4	24
R4	25
R4	26
R4	27
R4	28
R4	29
R4	30
R4	31
R4	32
R5	4	167							137										176																106.8
R5	5	176							117										181								164								120
R5	6	201							106										179								119								98.5
R5	7	177							131										97								118								94.6
R5	8	89							91										86								101								85.2
R5	9	210							193										101								191								90.2
R5	10	184							179										112								212								82.3
R5	11	784							646										818								746								699
R5	12	617							721										549								631								578
R5	13
R5	14	231
R5	15	921																	768								978								158
R5	16	345							297																										196
R5	18	339							423										379								322								364
R5	19	101							97										218								172								166
R5	20
R5	21	214							416																		272
R5	22	524							411																										420
R5	23	812							739																										295
R5	24	919							862										748								793								157
R5	25	313							389																		717								281
R5	26	223							712
R5	27	882							641																		729
R5	28	818							712																		621								230
R5	29	554							487																		827								252
R5	30	298							418										767								522								949
R5	31	1010							789										298																952
R5	32	1011							987										993								1041
R6	4	97							101									90.6									95.4								100											99.1
R6	5	92							97									89.6									167								920											1021
R6	6	787							813									984									144.5								154
R6	7	512							471									489									200								284											297
R6	8	615							663																		134.2								471											872
R6	9	798							732									906									178.1								414											670
R6	10	813							274									742									119								136											149
R6	11	922							928									1052									910.8
R6	12	418							446									456									488
R6	13
R6	14	1971							1789									2									198.5								183											187
R6	15	237							274									250									994
R6	16	266							299									243									205
R6	18	722																741																	722											1091
R6	19	297							299									431																	413											341.6
R6	20																																													278
R6	21	330																312																	570											686
R6	22	197							221									248									645								254											286
R6	23	330							331									334.2									733								297											268
R6	24	220							220									143.9									867								187
R6	25	298							339									175.6									558								176											239
R6	26	317							491									145									764								668											197
R6	27	119							199									85									852								217											272
R6	28	271																218									749								298											238
R6	29	171							214									165									678								1003
R6	30	898																960									468								336											281
R6	31	417																947									213								901
R6	32	1101																1017									319								1019
R8	4									210															987							949							940.8
R8	5									521															996							1015							1048
R8	6									529															1011														1040
R8	7									274															959							959							959
R8	8									279															142							138							912
R8	9									604															920							897							943
R8	10									720															752							998							1015
R8	11									661															929							1062							1006
R8	12									476															207							180
R8	13
R8	14
R8	15									33																													239
R8	16																								254							267							443
R8	18									1030																						1070							1042
R8	19																															221							150
R8	20
R8	21									119.7																						214							71.4
R8	22									679																						1089							530
R8	23									191.4																						966							1000.4
R8	24									883																													938
R8	25									114.6																						231							180
R8	26									123.5																													362
R8	27									639																													540
R8	28									106																													378
R8	29									147.9																													195
R8	30									115.8																													227
R8	31									122.8																													654
R8	32									42.23																													326
R12	4									129							278								426						276							246
R12	5	276								163							684								604						657							1036
R12	6									757							792								684						570							755
R12	7	243								185							275								290						219							272
R12	8	376								446							873								861													872
R12	9	232								173															641						549							268
R12	10	345								269							268								330						367							260
R12	11	280															203								223						258							266
R12	12	215								280							218								241						254
R12	13																																					972
R12	14	105								94							88.7								82.7						86							280
R12	15	187								119							578								172						189
R12	16	154								167							163								165						163
R12	18																																					62.6
R12	19									1058
R12	20
R12	21																163								167						116
R12	22	75.9								77							80								114						121							157
R12	23	148								173.5							126								142						181							147
R12	24									222															614						216							652
R12	25	285								279							82.5								111.7						87							139
R12	26	276								34.6							271								197						210							232
R12	27	220								248							255								183						176							194
R12	28									224							156								157						112							156
R12	29	145								123							166								172						145							172
R12	30									177							129								191						119							200
R12	31									232							205								202						201							178
R12	32																134								148						166							198
R13	4
R13	5
R13	6
R13	7
R13	8
R13	9
R13	10
R13	11
R13	12
R13	13
R13	14
R13	15
R13	16
R13	18
R13	19
R13	20
R13	21
R13	22
R13	23
R13	24
R13	25
R13	26
R13	27
R13	28
R13	29
R13	30
R13	31
R13	32
R14	4
R14	5
R14	6
R14	7
R14	8
R14	9
R14	10
R14	11
R14	12
R14	13
R14	14
R14	15
R14	16
R14	18
R14	19
R14	20
R14	21
R14	22
R14	23
R14	24
R14	25
R14	26
R14	27
R14	28
R14	29
R14	30
R14	31
R14	32
[truncated: 8 more columns]

## Sheet: SNR
animal	channel	day1	day2	day3	day4	day5	day6	day7	day8	day9	day10	day11	day12	day13	day14	day15	day16	day17	day18	day19	day20	day21	day22	day23	day24	day25	day26	day27	day28	day29	day30	day31	day32	day33	day34	day35	day36	day37	day38	day39	day40	day41	day42	day43	day44	day45	day46	day47	day48
R4	4
R4	5
R4	6
R4	7
R4	8
R4	9																																	2.3562								2.72913
R4	10																					2.26421												2.32736
R4	11
R4	12								2.71572													2.32356
R4	13								2.59167													2.36142												5.23247								2.7302
R4	14
R4	15
R4	16
R4	18																																	3.81838
R4	19																																									2.9907
R4	20
R4	21																					2.40086												4.2259
R4	22																																	2.37095
R4	23
R4	24								4.18294
R4	25
R4	26																					4.04473
R4	27								2.2507													2.38882
R4	28																					3.52921
R4	29								5.02386													4.94001
R4	30
R4	31
R4	32
R5	4
R5	5																																		2.95788
R5	6								8.248																		4.53199								4.22717
R5	7																																		2.77677
R5	8								2.49261																		2.59097								2.62406
R5	9								3.9313										1.97615
R5	10																										9.30399
R5	11
R5	12	2.36652
R5	13
R5	14
R5	15
R5	16								2.07932
R5	18
R5	19																		3.76906																3.28427
R5	20
R5	21
R5	22
R5	23
R5	24
R5	25
R5	26
R5	27
R5	28
R5	29																																		2.43345
R5	30																																		2.36169
R5	31
R5	32
R6	4
R6	5																	2.66919									2.81287																			4.15029
R6	6
R6	7																	3.42511																	2.60917
R6	8
R6	9																	2.77373																												4.11347
R6	10																	4.51027									2.54315								2.0876											4.01137
R6	11
R6	12																										2.54343								2.47996
R6	13																																													3.37919
R6	14																										2.5829																			3.4148
R6	15								6.13363									4.73028									2.52699								2.57841											3.38095
R6	16	10.1773																6.19869																	6.21741											2.10617
R6	18																																													3.43243
R6	19																	2.80383																												4.42544
R6	20																	2.70588									2.89466								3.86676											3.51259
R6	21																	3.09812																												4.42185
R6	22
R6	23	6.16406																3.2493									2.59624								2.57247
R6	24
R6	25	2.83831																2.80174									9.72573								5.59017											2.22209
R6	26
R6	27	2.34412							2.86764																		4.8491																			3.37287
R6	28																	3.04953									2.6222								4.39838											3.36358
R6	29																	5.26401									2.50884								2.66824
R6	30								3.16437																		2.6369								2.74555											3.51662
R6	31
R6	32																																		2.57628
R8	4
R8	5																			2.24636
R8	6									2.55647
R8	7																															1.88199
R8	8									7.4412															2.56025
R8	9									2.74186																						2.40765
R8	10
R8	11
R8	12
R8	13
R8	14
R8	15																			2.89019												2.60615
R8	16
R8	18
R8	19									4.12284
R8	20									8.35567										2.28579
R8	21
R8	22									3.02904
R8	23									4.41515
R8	24
R8	25									4.29733
R8	26									2.94053
R8	27									2.86779
R8	28									5.58109
R8	29
R8	30
R8	31																								2.59892
R8	32
R12	4									2.7366
R12	5
R12	6
R12	7
R12	8	2.93713
R12	9
R12	10	4.82288
R12	11
R12	12
R12	13
R12	14
R12	15
R12	16
R12	18
R12	19
R12	20
R12	21									2.72766
R12	22
R12	23									2.38384
R12	24
R12	25
R12	26
R12	27
R12	28
R12	29
R12	30
R12	31
R12	32																								2.46372
R13	4											6.43235					4.88957																				4.19913							8.74215
R13	5
R13	6											2.36516
R13	7
R13	8											2.25351
R13	9											2.49412
R13	10
R13	11
R13	12											2.31979
R13	13
R13	14
R13	15
R13	16
R13	18											4.90748					2.45669
R13	19											4.08224												2.64787
R13	20
R13	21																6.4511							2.73122
R13	22
R13	23
R13	24
R13	25
R13	26											3.97943					3.18221
R13	27											4.97455					2.37414							2.41964
R13	28											2.63928
R13	29
R13	30											4.568
R13	31																2.31279							2.16371																				2.51301
R13	32
R14	4
R14	5																											2.14306
R14	6																																		2.33038
R14	7
R14	8		4.19001																																2.3548
R14	9																					1.86363
R14	10
R14	11																																		2.68883
R14	12
R14	13																											2.62661
R14	14
R14	15																					2.84739													2.54084
R14	16														3.1542							5.53169													3.0399
R14	18
R14	19
R14	20		2.61095
R14	21																																									2.38482
R14	22
R14	23		2.43236																																2.51279
R14	24		3.93947
R14	25																																		2.81831
R14	26		2.91233
R14	27																					2.70291
R14	28
R14	29																					2.85587						1.82537
R14	30
R14	31																					2.87258
R14	32
[truncated: 8 more columns]
